# Supplementary material for: The Hydrolysis Rate of Paraoxonase-1 Q and R Isoenzymes: An In Silico Study Based on In Vitro Data
Source: Molecules. 2022 Oct 11;27(20):6780. doi: 10.3390/molecules27206780 (PMC9607273; doi:10.3390/molecules27206780)
Supplement: Supplementary file 1 [file molecules-27-06780-s001.zip]

Archive with 1 entries (1 files):
- molecules-1925606-supplementary.pdf
